# Supplementary material for: Whole-Genome Sequencing Reveals the Role of Cis-Regulatory Elements and eQTL/sQTL in the Adaptive Selection of Hubei Indigenous Cattle
Source: Animals (Basel). 2025 Apr 30;15(9):1301. doi: 10.3390/ani15091301 (PMC12071175; doi:10.3390/ani15091301)
Supplement: Supplementary file 1 [file animals-15-01301-s001.zip › Supplementary Tables.xlsx]

## Sheet: Table S1
Supplementary Table S1 Samples from database
Breed	number	Project	Sample ID
dabieshan	1	PRJNA379859	SAMN06699054
	1	PRJNA786777	SAMN24341489
	2	PRJNA396672	SAMN07431015
		PRJNA396672	SAMN07431014
yiling	1	PRJNA786777	SAMN24341498
zaobei	5	PRJNA379859	SAMN06699036
		PRJNA379859	SAMN06699035
		PRJNA379859	SAMN06699034
		PRJNA379859	SAMN06699033
		PRJNA379859	SAMN06699032
leiqiong	1	PRJNA786777	SAMN24341492
	3	PRJNA379859	SAMN06699070
		PRJNA379859	SAMN06699069
		PRJNA379859	SAMN06699068
weizhou	1	PRJNA786777	SAMN24341495
jian	4	PRJNA379859	SAMN06699063
		PRJNA379859	SAMN06699062
		PRJNA379859	SAMN06699061
		PRJNA379859	SAMN06699060
wenling	2	PRJNA396672	SAMN07431013
		PRJNA396672	SAMN07431012
wenshan	7	PRJNA379859	SAMN07622457
		PRJNA379859	SAMN07622458
		PRJNA379859	SAMN07622459
		PRJNA379859	SAMN07622462
		PRJNA379859	SAMN07622463
		PRJNA379859	SAMN07622460
		PRJNA379859	SAMN07622461
simmental	20	PRJNA238491	SAMN02671626
		PRJNA238491	SAMN02671627
		PRJNA238491	SAMN02671629
		PRJNA238491	SAMN02671631
		PRJNA238491	SAMN02671632
		PRJNA238491	SAMN02671634
		PRJNA238491	SAMN02671635
		PRJNA238491	SAMN02671636
		PRJNA238491	SAMN02671639
		PRJNA238491	SAMN02671640
		PRJNA238491	SAMN02671641
		PRJNA238491	SAMN02671642
		PRJNA238491	SAMN02671643
		PRJNA238491	SAMN02671646
		PRJNA238491	SAMN02671648
		PRJNA238491	SAMN02671649
		PRJNA238491	SAMN02671652
		PRJNA238491	SAMN02671653
		PRJNA238491	SAMN02671654
		PRJNA238491	SAMN02671655
Yak	2	GVM000030	B-29
		GVM000030	B-30

## Sheet: Table S2
Supplementary Table S2. Samples and SNPs information.
ID	total size	depth	mapping	coverage
D00015743	59135732823	21.7743	0.996	0.966328
D00022401	51867910831	19.0982	0.9987	0.96822
D00022408	53890855040	19.8431	0.9989	0.967153
D00022470	54307786626	19.9966	0.9988	0.96737
D00022558	50086515571	18.4423	0.9983	0.96868
D00022582	51436110538	18.9392	0.9982	0.966984
D00022604	52304381379	19.2589	0.9981	0.967852
D00022620	77565850240	28.5604	0.9933	0.970647
D00022629	50365185926	18.5449	0.9985	0.966944
D00022634	56125019973	20.6657	0.9969	0.967134
D00022643	57399693285	21.135	0.9963	0.968003
D00022905	51526227728	18.9724	0.9984	0.968102
D00022908	63368741461	23.3329	0.9985	0.967132
D00022919	62405805412	22.9783	0.9986	0.968871
D00022964	67904492278	25.003	0.9984	0.96756
D00034001	58584425379	21.5713	0.9976	0.967393
D00034505	52612955265	19.3725	0.9964	0.967231
D00038839	58190184175	21.4261	0.9984	0.96774
D00041135	69131864276	25.4549	0.9963	0.966909
D00041194	68109988827	25.0787	0.9985	0.967455
D00041376	66265874252	24.3996	0.9984	0.967649
D00041462	55307248928	20.3646	0.9973	0.967736
D00042575	61456820124	22.6289	0.9985	0.967426
D00043172	66416896944	24.4553	0.9986	0.967689
D00043203	57206428110	21.0639	0.9981	0.967996
D00043232	50124761238	18.4564	0.9963	0.966916
D00043317	52401968774	19.2948	0.9985	0.966285
D00043342	55916506249	20.5889	0.9988	0.967072
D00043374	53419875769	19.6696	0.9965	0.967909
D00043389	61772294618	22.7451	0.9964	0.966906
D00043625	48966862392	18.03	0.9984	0.968049
D00043635	51882764011	19.1037	0.9986	0.967315
D00043679	68624301830	25.268	0.9967	0.967553
D00043704	59529833861	21.9194	0.9962	0.967747
D00043748	50811299631	18.7091	0.9981	0.968106
D00043767	51073417407	18.8057	0.9984	0.968253
D00043805	61743636653	22.7345	0.998	0.969035
D00045045	59036247294	21.7376	0.9987	0.966792
D00045080	71805781611	26.4395	0.9985	0.968353
D00045344	50770060252	18.694	0.995	0.966243
D00045438	63578620982	23.4102	0.9962	0.968624
D00045487	67037298573	24.6837	0.9986	0.968794
D00045940	55169985440	20.314	0.9956	0.967881
D00045991	55160928916	20.3107	0.9984	0.968021
D00046025	58639000952	21.5914	0.9977	0.967542
D00046100	66341391374	24.4275	0.9958	0.967554
D00046127	64855078765	23.8802	0.9966	0.967517
D00046183	48536797691	17.8717	0.9963	0.966703
D00046352	67480494734	24.8469	0.9986	0.967413
D00046383	49374868733	18.1802	0.9988	0.968348
D00046408	57856348329	21.3032	0.9881	0.967822
D00046409	52667115625	19.3925	0.996	0.968213
D00046419	51377882743	18.9178	0.9986	0.967189
D00046426	51821628760	19.0812	0.9986	0.967459
D00046437	66267418767	24.4002	0.9987	0.967805
D00046705	64717578028	23.8296	0.9986	0.967885
D00046720	65930484518	24.2762	0.9703	0.967352
D00046731	61076280718	22.4888	0.9966	0.966844
D00046798	48252028805	17.7668	0.9982	0.967545
D00046827	54444381301	20.0469	0.9962	0.968228
D00046840	67559102091	24.8758	0.9985	0.968354
D00046867	52624058056	19.3766	0.9983	0.967309
D00046892	54013579010	19.8882	0.993	0.968758
D00046900	49241749871	18.1312	0.9982	0.966823
D00046997	50612432336	18.6359	0.9965	0.966386
D00047011	60614545272	22.3188	0.9986	0.968628
D00047042	60661216487	22.336	0.9985	0.967171
D00047224	69939901327	25.7525	0.9986	0.968454
D00047230	50287890652	18.5164	0.9984	0.967196
D00047253	60953310951	22.4435	0.9963	0.96869
D00047255	66586783372	24.5178	0.9974	0.967425
D00047258	59943326282	22.0716	0.9948	0.967329
D00047267	53123432614	19.5605	0.9959	0.967217
D00047275	70214054606	25.8534	0.9984	0.968042
D00047300	63111604465	23.2382	0.9987	0.968044
D00047309	57320745192	21.106	0.9988	0.967316
D00047322	78075451055	28.748	0.9986	0.969235
D00047333	60819042798	22.3941	0.9981	0.967268
D00047343	56621706589	20.8486	0.9986	0.968519
D00047372	62112723527	22.8704	0.9962	0.967527
D00047376	50897288902	18.7408	0.9983	0.967166
D00047704	51716230070	19.0423	0.998	0.966937
D00047713	66891447958	24.63	0.9946	0.966616
D00047732	52881890880	19.4716	0.9985	0.969407
D00047803	49391085103	18.1862	0.9962	0.968048
D00047823	55845979144	20.563	0.9989	0.967032
D00047826	65443073918	24.0967	0.9984	0.968254
D00047863	55889118961	20.5788	0.9979	0.967755
D00047949	67088777081	24.7026	0.9986	0.968174
D00048030	65711823221	24.1956	0.9982	0.968262
XZ0057856	50877700387	18.7336	0.9966	0.966901
XZ0058876	60678396151	22.3423	0.9975	0.967682
XZ0059466	67577709730	24.8827	0.9985	0.968101
XZ0059589	75005313999	27.6176	0.9973	0.968146
XZ0059666	60042522633	22.1082	0.9987	0.96876
XZ0064321	49733247563	18.3122	0.9946	0.965462
XZ0064341	51855564401	19.0937	0.9968	0.967082
XZ0064478	70254409796	25.8683	0.9982	0.969301

## Sheet: Table S3
Supplementary Table S3. Enrichment Analysis of Gene Pathways Regulated by eQTL in Muscle and Uterus Tissues of in Hubei Indigenous Cattle Breeds
Breed	Tissue	geneSet	description	FDR
Dabieshan	Muscle	GO:0031966	mitochondrial membrane	0.000102
		GO:0005740	mitochondrial envelope	0.000106
		GO:0019866	organelle inner membrane	0.000106
		GO:0005743	mitochondrial inner membrane	0.000188
		GO:0005759	mitochondrial matrix	0.000329
		GO:0055037	recycling endosome	0.004368
		GO:0032006	regulation of TOR signaling	0.00829
		GO:0006518	peptide metabolic process	0.00829
		GO:0006412	translation	0.009278
		GO:1901605	alpha-amino acid metabolic process	0.009278
		GO:0043043	peptide biosynthetic process	0.009278
		GO:0031929	TOR signaling	0.013823
		GO:0016627	oxidoreductase activity, acting on the CH-CH group of donors	0.028141
		GO:0016741	transferase activity, transferring one-carbon groups	0.038565
		GO:0005525	GTP binding	0.038565
		GO:0016628	oxidoreductase activity, acting on the CH-CH group of donors, NAD or NADP as acceptor	0.038565
		GO:0032549	ribonucleoside binding	0.038565
		GO:0032550	purine ribonucleoside binding	0.038565
		GO:0001883	purine nucleoside binding	0.038565
		GO:0001882	nucleoside binding	0.038793
		GO:0098798	mitochondrial protein complex	0.039211
		GO:0044391	ribosomal subunit	0.039211
		GO:0050662	coenzyme binding	0.042064
		GO:0005730	nucleolus	0.045465
		GO:0019001	guanyl nucleotide binding	0.048579
		bta00563	Glycosylphosphatidylinositol (GPI)-anchor biosynthesis	0.043938
		bta00983	Drug metabolism	0.043938
		bta03460	Fanconi anemia pathway	0.043938
		bta05416	Viral myocarditis	0.043938
		bta04146	Peroxisome	0.043938
		bta00630	Glyoxylate and dicarboxylate metabolism	0.043938
		bta01212	Fatty acid metabolism	0.043938
	Uterus	bta05204	Chemical carcinogenesis	0.000626
		bta00982	Drug metabolism	0.007873
		bta00980	Metabolism of xenobiotics by cytochrome P450	0.010731
		bta00830	Retinol metabolism	0.019072
		bta04145	Phagosome	0.021639
		bta00983	Drug metabolism	0.021639
		bta00480	Glutathione metabolism	0.021786
		bta04612	Antigen processing and presentation	0.045846
Wuling	Muscle	GO:0005759	mitochondrial matrix	0.000642
		GO:0031966	mitochondrial membrane	0.000642
		GO:0005740	mitochondrial envelope	0.001339
		GO:0019866	organelle inner membrane	0.006755
		GO:0098573	intrinsic component of mitochondrial membrane	0.007349
		GO:0055037	recycling endosome	0.007349
		GO:0005743	mitochondrial inner membrane	0.007372
		GO:0032592	integral component of mitochondrial membrane	0.011565
		bta00983	Drug metabolism	0.026421
	Uterus	GO:0042165	neurotransmitter binding	0.00176
		GO:0042166	acetylcholine binding	0.004946
		GO:0005231	excitatory extracellular ligand-gated ion channel activity	0.004946
		GO:0022848	acetylcholine-gated cation-selective channel activity	0.006775
		GO:0005230	extracellular ligand-gated ion channel activity	0.019556
		GO:0015464	acetylcholine receptor activity	0.020825
		GO:0005892	acetylcholine-gated channel complex	0.021812
		GO:0098960	postsynaptic neurotransmitter receptor activity	0.035927
		GO:0099529	neurotransmitter receptor activity involved in regulation of postsynaptic membrane potential	0.035927
		GO:1904315	transmitter-gated ion channel activity involved in regulation of postsynaptic membrane potential	0.035927
		bta05204	Chemical carcinogenesis	0.037521
		bta00982	Drug metabolism	0.037521
Yunba	Muscle	GO:0031966	mitochondrial membrane	0.000418
		GO:0005740	mitochondrial envelope	0.000456
		GO:0005759	mitochondrial matrix	0.003612
		GO:0019866	organelle inner membrane	0.003612
		GO:0005743	mitochondrial inner membrane	0.007936
		GO:0005789	endoplasmic reticulum membrane	0.045366
		GO:0042175	nuclear outer membrane-endoplasmic reticulum membrane network	0.045366
		GO:0098827	endoplasmic reticulum subcompartment	0.045366
	Uterus	bta04145	Phagosome	0.013142
Yiling	Muscle	GO:0031966	mitochondrial membrane	2.53e-05
		GO:0005740	mitochondrial envelope	5.88e-05
		GO:0019866	organelle inner membrane	0.00165
		GO:0005743	mitochondrial inner membrane	0.001865
		GO:0005759	mitochondrial matrix	0.007933
		GO:0032006	regulation of TOR signaling	0.015088
		bta00983	Drug metabolism	0.005987
	Uterus	GO:0051186	cofactor metabolic process	0.008566
		GO:0031901	early endosome membrane	0.040239
Zaobei	Muscle	GO:0031966	mitochondrial membrane	5.04e-06
		GO:0005740	mitochondrial envelope	6.87e-06
		GO:0005759	mitochondrial matrix	7.06e-06
		GO:0019866	organelle inner membrane	4.53e-05
		GO:0005743	mitochondrial inner membrane	0.000101
		GO:0055037	recycling endosome	0.001569
		GO:0000313	organellar ribosome	0.005722
		GO:0005761	mitochondrial ribosome	0.005722
		GO:0042175	nuclear outer membrane-endoplasmic reticulum membrane network	0.010037
		GO:0005789	endoplasmic reticulum membrane	0.01346
		GO:0005525	GTP binding	0.049181
		GO:0032549	ribonucleoside binding	0.049181
		GO:0032550	purine ribonucleoside binding	0.049181
		GO:0001883	purine nucleoside binding	0.049181
		GO:0001882	nucleoside binding	0.049181
		bta00563	Glycosylphosphatidylinositol (GPI)-anchor biosynthesis	0.038834
		bta00051	Fructose and mannose metabolism	0.042056
		bta05418	Fluid shear stress and atherosclerosis	0.042056
		bta03010	Ribosome	0.042056
		bta04152	AMPK signaling pathway	0.042056
		bta00280	Valine, leucine and isoleucine degradation	0.042056
		bta01524	Platinum drug resistance	0.042056
		bta03440	Homologous recombination	0.04448
	Uterus	GO:0042166	acetylcholine binding	0.026121
		GO:0022848	acetylcholine-gated cation-selective channel activity	0.026121
		GO:0005892	acetylcholine-gated channel complex	0.034603
		bta05204	Chemical carcinogenesis	0.008243
		bta00830	Retinol metabolism	0.008243
		bta00982	Drug metabolism	0.018987

## Sheet: Table S4
Supplementary Table S4. Gene Ontology (GO) Biological Processes of Cis-Regulatory Elements (CREs) Under Positive Selection in Hubei Indigenous Cattle Breeds
BREED	class	Term	Description	pValue	FDR	Genes
Dabieshan	BP	GO:0046165	alcohol biosynthetic process	0.000432	1	DHDDS;GFI1;DHCR24;CYB5R3
		GO:0090630	activation of GTPase activity	0.000567	1	RCC2;EPHA2;RANGAP1
		GO:0010389	regulation of G2/M transition of mitotic cell cycle	0.001002	1	RCC2;CDC7;ORC1
		GO:0036342	post-anal tail morphogenesis	0.001294	1	TP63;EPHA2
		GO:1902749	regulation of cell cycle G2/M phase transition	0.002033	1	RCC2;CDC7;ORC1
		GO:0006270	DNA replication initiation	0.00244	1	CDC7;ORC1
		GO:0010971	positive regulation of G2/M transition of mitotic cell cycle	0.002779	1	RCC2;CDC7
		GO:1901617	organic hydroxy compound biosynthetic process	0.002898	1	DHDDS;GFI1;DHCR24;CYB5R3
		GO:0000086	G2/M transition of mitotic cell cycle	0.003086	1	RCC2;CDC7;ORC1
		GO:1902751	positive regulation of cell cycle G2/M phase transition	0.003521	1	RCC2;CDC7
	CC	GO:0016604	nuclear body	0.009671	1	SENP2;RSRC1;GFI1;PHF5A;TCF20;PACSIN2
		GO:0098687	chromosomal region	0.010317	1	RCC2;ORC1;RANGAP1;CENPM
		GO:0000775	chromosome, centromeric region	0.019621	1	RCC2;RANGAP1;CENPM
		GO:0016363	nuclear matrix	0.022036	1	GFI1;PHF5A
		GO:0072686	mitotic spindle	0.03177	1	RCC2;CDC7
		GO:1990234	transferase complex	0.035269	1	PHC3;EPC2;DHDDS;RPAP2;GLMN;POLR3H
		GO:0034399	nuclear periphery	0.037163	1	GFI1;PHF5A
		GO:0035102	PRC1 complex	0.048892	1	PHC3
		GO:0055029	nuclear DNA-directed RNA polymerase complex	0.055219	1	RPAP2;POLR3H
		GO:0000428	DNA-directed RNA polymerase complex	0.056515	1	RPAP2;POLR3H
	KEGG	bta05020	Prion diseases	0.010227	1	C8B;C8A
		bta04922	Glucagon signaling pathway	0.011776	1	CREB3L4;PRKAA2;EP300
		bta04931	Insulin resistance	0.01525	1	RPS6KA1;CREB3L4;PRKAA2
		bta04110	Cell cycle	0.020993	1	CDC7;ORC1;EP300
		bta00520	Amino sugar and nucleotide sugar metabolism	0.023922	1	PGM1;CYB5R3
		bta04714	Thermogenesis	0.026392	1	ARID1A;RPS6KA1;CREB3L4;PRKAA2
		bta05161	Hepatitis B	0.036192	1	CREB3L4;JAK1;EP300
		bta04520	Adherens junction	0.043274	1	SSX2IP;EP300
		bta04720	Long-term potentiation	0.043274	1	RPS6KA1;EP300
		bta03013	RNA transport	0.043773	1	SENP2;NUP210L;RANGAP1
	MF	GO:0071949	FAD binding	0.000125	0.100191	DHCR24;D2HGDH;CYB5R3
		GO:0048037	cofactor binding	0.00133	0.523052	P3H2;KYNU;DHCR24;D2HGDH;ACO2;CYP2D43;CYB5R3
		GO:0050660	flavin adenine dinucleotide binding	0.00242	0.523052	DHCR24;D2HGDH;CYB5R3
		GO:0050662	coenzyme binding	0.002615	0.523052	P3H2;KYNU;DHCR24;D2HGDH;CYB5R3
		GO:0005506	iron ion binding	0.01533	1	P3H2;ACO2;CYP2D43
		GO:0004197	cysteine-type endopeptidase activity	0.028631	1	SENP2;ATG4B
		GO:0031543	peptidyl-proline dioxygenase activity	0.048882	1	P3H2
		GO:0070300	phosphatidic acid binding	0.048882	1	PACSIN2
		GO:0016813	hydrolase activity, acting on carbon-nitrogen (but not peptide) bonds, in linear amidines	0.048882	1	PADI6
		GO:0003688	DNA replication origin binding	0.05364	1	ORC1
Wuling	BP	GO:0018196	peptidyl-asparagine modification	4.59e-05	0.101525	ST6GAL1;MGAT5;VCP
		GO:0018279	protein N-linked glycosylation via asparagine	4.59e-05	0.101525	ST6GAL1;MGAT5;VCP
		GO:0006099	tricarboxylic acid cycle	0.000453	0.564497	IDH1;SDHB;ACO2
		GO:0006101	citrate metabolic process	0.00051	0.564497	IDH1;SDHB;ACO2
		GO:0072350	tricarboxylic acid metabolic process	0.000708	0.62646	IDH1;SDHB;ACO2
		GO:0006487	protein N-linked glycosylation	0.001134	0.836604	ST6GAL1;MGAT5;VCP
		GO:0016999	antibiotic metabolic process	0.001544	0.97594	ST6GAL1;IDH1;SDHB;ACO2
		GO:0017144	drug metabolic process	0.002904	1	ST6GAL1;CBR1;IDH1;PNKD;HMGCL;SDHB;AK4;ACO2
		GO:0070076	histone lysine demethylation	0.003188	1	UBE2B;KDM3B
		GO:0002089	lens morphogenesis in camera-type eye	0.003188	1	EPHA2;HIPK1
	CC	GO:0005777	peroxisome	0.014007	1	IDH1;HMGCL;SLC25A17
		GO:0042579	microbody	0.014007	1	IDH1;HMGCL;SLC25A17
		GO:0035861	site of double-strand break	0.020814	1	RNF168;VCP
		GO:0005765	lysosomal membrane	0.030789	1	LAMP3;ATP13A2;BORCS5
		GO:0090734	site of DNA damage	0.030893	1	RNF168;VCP
		GO:0098852	lytic vacuole membrane	0.031549	1	LAMP3;ATP13A2;BORCS5
		GO:0043679	axon terminus	0.03366	1	TANC1;UNC13B
		GO:0044306	neuron projection terminus	0.042511	1	TANC1;UNC13B
		GO:0030672	synaptic vesicle membrane	0.044063	1	TMEM163;UNC13B
		GO:0099501	exocytic vesicle membrane	0.044063	1	TMEM163;UNC13B
	KEGG	bta00020	Citrate cycle (TCA cycle)	0.000329	0.102263	IDH1;SDHB;ACO2
		bta01210	2-Oxocarboxylic acid metabolism	0.002974	0.462481	IDH1;ACO2
		bta04146	Peroxisome	0.006512	0.675088	IDH1;HMGCL;SLC25A17
		bta01200	Carbon metabolism	0.014271	1	IDH1;SDHB;ACO2
		bta00510	N-Glycan biosynthesis	0.021725	1	ST6GAL1;MGAT5
		bta00520	Amino sugar and nucleotide sugar metabolism	0.021725	1	GMPPA;PGM1
		bta01230	Biosynthesis of amino acids	0.043655	1	IDH1;ACO2
		bta04360	Axon guidance	0.044567	1	EPHB1;PDK1;EPHA2
		bta00230	Purine metabolism	0.046493	1	AK4;PGM1;POLR3H
		bta00072	Synthesis and degradation of ketone bodies	0.04919	1	HMGCL
	MF	GO:0140030	modification-dependent protein binding	0.001255	0.997617	RNF168;YEATS2;DNAJB2;VCP
		GO:0004550	nucleoside diphosphate kinase activity	0.002494	0.997617	AK4;NME5
		GO:0016301	kinase activity	0.005196	1	MAP3K13;PDK1;EPHA2;HIPK1;AK4;PIK3C2G;CDKL3;NME5
		GO:0032182	ubiquitin-like protein binding	0.006081	1	RNF168;DNAJB2;NR3C1
		GO:0016776	phosphotransferase activity, phosphate group as acceptor	0.009144	1	AK4;NME5
		GO:0003779	actin binding	0.009527	1	WIPF1;ERMN;TNS1;CROCC;ADD1
		GO:0019205	nucleobase-containing compound kinase activity	0.013388	1	AK4;NME5
		GO:0051539	4 iron, 4 sulfur cluster binding	0.015283	1	SDHB;ACO2
		GO:0031593	polyubiquitin modification-dependent protein binding	0.017286	1	RNF168;VCP
		GO:0030145	manganese ion binding	0.021606	1	MGAT5;HMGCL
Yiling	BP	GO:0032786	positive regulation of DNA-templated transcription, elongation	0.00026	1	CCNT2;CDK13;GTF2F1;CDK9
		GO:0032890	regulation of organic acid transport	0.000818	1	PLA2R1;RAB3GAP1;SYK
		GO:0032784	regulation of DNA-templated transcription, elongation	0.000862	1	CCNT2;CDK13;GTF2F1;CDK9
		GO:0032968	positive regulation of transcription elongation from RNA polymerase II promoter	0.001322	1	CDK13;GTF2F1;CDK9
		GO:0006270	DNA replication initiation	0.001633	1	MCM6;MCM5;ORC3
		GO:0002262	myeloid cell homeostasis	0.001816	1	BCL6;KMT2E;MB;ADD1;MAEA;MTHFD1
		GO:0018107	peptidyl-threonine phosphorylation	0.002033	1	ACVR1;TBK1;UBE2K;CSNK1G2;TGFBR1
		GO:0006354	DNA-templated transcription, elongation	0.002327	1	CCNT2;CDK13;GTF2F1;CDK9
		GO:0060317	cardiac epithelial to mesenchymal transition	0.002827	1	ACVR1;WNT2;TGFBR1
		GO:0010638	positive regulation of organelle organization	0.003207	1	BCL6;WIPF1;RAB3GAP1;ARHGEF10L;CROCC;KMT2E;DNM1L;CDKN1B;TGFBR1;ACTR2;PLEK;CDK9
	CC	GO:1902554	serine/threonine protein kinase complex	3.66e-05	0.015322	ACVR1;CCNT2;CDK13;ERC1;TGFBR1;MNAT1;CDK9
		GO:0032806	carboxy-terminal domain protein kinase complex	5.28e-05	0.015322	CCNT2;CDK13;MNAT1;CDK9
		GO:1902911	protein kinase complex	0.000101	0.019609	ACVR1;CCNT2;CDK13;ERC1;TGFBR1;MNAT1;CDK9
		GO:0000307	cyclin-dependent protein kinase holoenzyme complex	0.001042	0.151158	CCNT2;CDK13;MNAT1;CDK9
		GO:0043235	receptor complex	0.002015	0.219001	ALCAM;CHRNA1;PLA2R1;ACVR1;EPHA2;IL12RB2;MET;TGFBR1;SYK
		GO:0098802	plasma membrane receptor complex	0.002477	0.219001	ALCAM;CHRNA1;ACVR1;IL12RB2;TGFBR1;SYK
		GO:0016235	aggresome	0.002643	0.219001	TBK1;PICK1;RANGAP1
		GO:0099055	integral component of postsynaptic membrane	0.008541	0.559355	CHRNA1;KCND3;GRM3
		GO:0009898	cytoplasmic side of plasma membrane	0.008988	0.559355	D2HGDH;BLK;GNA14;GNAQ;RASA3
		GO:0008023	transcription elongation factor complex	0.011454	0.559355	CCNT2;CDK13;CDK9
	KEGG	bta04010	MAPK signaling pathway	0.000354	0.097224	MAP3K13;EPHA2;MET;PTPRR;CACNA2D4;FGFR3;TGFBR1;HSPA2;MAX;PPP3R1;CACNA1B;FLT1
		bta00040	Pentose and glucuronate interconversions	0.000625	0.097224	AKR1B10;UGDH;UGP2;CRYL1
		bta05202	Transcriptional misregulation in cancer	0.002762	0.286298	NFKBIZ;BCL6;CCNT2;MET;CDKN1B;MAX;CDK9;FLT1
		bta04110	Cell cycle	0.004981	0.322719	MCM6;MCM5;CDKN1B;EP300;ORC3;TFDP1
		bta00020	Citrate cycle (TCA cycle)	0.006543	0.322719	IDH1;SDHB;ACO2
		bta00052	Galactose metabolism	0.007177	0.322719	LCT;AKR1B10;UGP2
		bta04922	Glucagon signaling pathway	0.008847	0.322719	CREB1;CAMK2B;EP300;GNAQ;PPP3R1
		bta04916	Melanogenesis	0.009996	0.322719	CREB1;WNT2;CAMK2B;EP300;GNAQ
		bta04520	Adherens junction	0.011832	0.322719	MET;PTPRB;EP300;TGFBR1
		bta04720	Long-term potentiation	0.011832	0.322719	CAMK2B;EP300;GNAQ;PPP3R1
	MF	GO:0016813	hydrolase activity, acting on carbon-nitrogen (but not peptide) bonds, in linear amidines	0.000519	0.370913	PADI3;PADI1;DDAH1
		GO:0008353	RNA polymerase II CTD heptapeptide repeat kinase activity	0.000927	0.370913	CDK13;MNAT1;CDK9
		GO:0019199	transmembrane receptor protein kinase activity	0.002181	0.449246	ACVR1;EPHA2;MET;TGFBR1
		GO:0030332	cyclin binding	0.002246	0.449246	CDK13;CDKN1B;CDK9
		GO:0004672	protein kinase activity	0.003243	0.518855	MAP3K13;ACVR1;EPHA2;MET;CAMK2B;CDK13;TBK1;CSNK1G2;BLK;TGFBR1;SYK;MNAT1;CDK9
		GO:0004674	protein serine/threonine kinase activity	0.004877	0.650296	MAP3K13;ACVR1;CAMK2B;CDK13;TBK1;CSNK1G2;TGFBR1;SYK;MNAT1;CDK9
		GO:0016301	kinase activity	0.005697	0.651043	MAP3K13;ACVR1;EPHA2;MET;CAMK2B;CDK13;TBK1;PACSIN2;CSNK1G2;BLK;TGFBR1;SYK;MNAT1;CDK9;AK1;
		GO:0019902	phosphatase binding	0.00906	0.769112	CHCHD3;TBK1;CDKN1B;SYK;PPP3R1
		GO:0016773	phosphotransferase activity, alcohol group as acceptor	0.011202	0.769112	MAP3K13;ACVR1;EPHA2;MET;CAMK2B;CDK13;TBK1;CSNK1G2;BLK;TGFBR1;SYK;MNAT1;CDK9
		GO:0004675	transmembrane receptor protein serine/threonine kinase activity	0.011652	0.769112	ACVR1;TGFBR1
Yunba	BP	GO:0001707	mesoderm formation	0.003341	1	EPHA2;WLS
		GO:0048332	mesoderm morphogenesis	0.003341	1	EPHA2;WLS
		GO:1903076	regulation of protein localization to plasma membrane	0.004345	1	EPHA2;TMEM59
		GO:1904375	regulation of protein localization to cell periphery	0.005471	1	EPHA2;TMEM59
		GO:0007498	mesoderm development	0.007385	1	EPHA2;WLS
		GO:0001704	formation of primary germ layer	0.007385	1	EPHA2;WLS
		GO:1905475	regulation of protein localization to membrane	0.010075	1	EPHA2;TMEM59
		GO:0070646	protein modification by small protein removal	0.0117	1	SENP2;USP24
		GO:0007369	gastrulation	0.01527	1	EPHA2;WLS
		GO:0097205	renal filtration	0.020536	1	XPNPEP3
	CC	GO:0098552	side of membrane	0.009938	1	SKINT1;D2HGDH;PDCD1
		GO:0005671	Ada2/Gcn5/Ada3 transcription activator complex	0.019437	1	YEATS2
		GO:0009986	cell surface	0.027453	1	EPHA2;SKINT1;PDCD1
		GO:0009897	external side of plasma membrane	0.028253	1	SKINT1;PDCD1
		GO:0044431	Golgi apparatus part	0.035532	1	MAP6D1;WLS;TMEM59
		GO:0005801	cis-Golgi network	0.049791	1	MAP6D1
		GO:1902562	H4 histone acetyltransferase complex	0.057239	1	YEATS2
		GO:0016605	PML body	0.071968	1	SENP2
		GO:0005643	nuclear pore	0.073794	1	SENP2
		GO:0031985	Golgi cisterna	0.079251	1	TMEM59
	KEGG	bta04010	MAPK signaling pathway	0.022984	1	MAP3K13;EPHA2
		bta04966	Collecting duct acid secretion	0.023355	1	ENSBTAG00000034674
		bta00040	Pentose and glucuronate interconversions	0.025829	1	AKR1A1
		bta01523	Antifolate resistance	0.035672	1	ABCC5
		bta02010	ABC transporters	0.049471	1	ABCC5
		bta00010	Glycolysis / Gluconeogenesis	0.052694	1	AKR1A1
		bta00561	Glycerolipid metabolism	0.055104	1	AKR1A1
		bta04660	T cell receptor signaling pathway	0.083622	1	PDCD1
		bta04310	Wnt signaling pathway	0.117473	1	SENP2
		bta04514	Cell adhesion molecules (CAMs)	0.124263	1	PDCD1
	MF	GO:0070011	peptidase activity, acting on L-amino acid peptides	0.000381	0.172283	SENP2;PARL;USP24;TMEM59;XPNPEP3
		GO:0008233	peptidase activity	0.000431	0.172283	SENP2;PARL;USP24;TMEM59;XPNPEP3
		GO:0004175	endopeptidase activity	0.000926	0.246869	SENP2;PARL;USP24;TMEM59
		GO:0004197	cysteine-type endopeptidase activity	0.004895	0.97898	SENP2;USP24
		GO:0019783	ubiquitin-like protein-specific protease activity	0.006856	1	SENP2;USP24
		GO:0016614	oxidoreductase activity, acting on CH-OH group of donors	0.015094	1	AKR1A1;D2HGDH
		GO:0008234	cysteine-type peptidase activity	0.016635	1	SENP2;USP24
		GO:0017025	TBP-class protein binding	0.019818	1	YEATS2
		GO:0008106	alcohol dehydrogenase (NADP+) activity	0.023736	1	AKR1A1
		GO:0004033	aldo-keto reductase (NADP) activity	0.02764	1	AKR1A1
Zaobei	BP	GO:0051603	proteolysis involved in cellular protein catabolic process	0.000172	0.306316	PCNP;PSMD2;SNAP23;ENSBTAG00000005662;HAUS2;YWHAE;CRK;LRRC20;ENSBTAG00000005667;SLC39A8;ENSBTAG00000005669;ARHGEF19;UBQLNL;CDH22;ENSBTAG00000005673;NEU1;FBXW5
		GO:0006511	ubiquitin-dependent protein catabolic process	0.000231	0.306316	PCNP;PSMD2;SIAH2;RNF13;TTC3;GLMN;USP24;MAEA;RACK1;KLHL3;UBE2D2;SH3RF2;PSMA3;COMMD1;FBXW5;
		GO:0019941	modification-dependent protein catabolic process	0.000316	0.306316	PCNP;PSMD2;SIAH2;RNF13;TTC3;GLMN;USP24;MAEA;RACK1;KLHL3;UBE2D2;SH3RF2;PSMA3;COMMD1;FBXW5;
		GO:0044257	cellular protein catabolic process	0.000348	0.306316	PCNP;PSMD2;SIAH2;RNF13;TTC3;CTSK;GLMN;USP24;MAEA;RACK1;KLHL3;ECSCR;UBE2D2;SH3RF2;PSMA3;COMMD1;FBXW5
		GO:0043632	modification-dependent macromolecule catabolic process	0.000391	0.306316	PCNP;PSMD2;SIAH2;RNF13;TTC3;GLMN;USP24;MAEA;RACK1;KLHL3;UBE2D2;SH3RF2;PSMA3;COMMD1;FBXW5;
		GO:0032446	protein modification by small protein conjugation	0.00042	0.306316	PCNP;CBLB;SIAH2;RNF13;UBA5;TTC3;GLMN;HERC3;MAEA;RACK1;KLHL3;UBE2D2;SH3RF2;EIPR1;COMMD1;FBXW5;CDC16
		GO:0016567	protein ubiquitination	0.000527	0.306316	PCNP;CBLB;SIAH2;RNF13;TTC3;GLMN;HERC3;MAEA;RACK1;KLHL3;UBE2D2;SH3RF2;EIPR1;COMMD1;FBXW5;CDC16
		GO:0006312	mitotic recombination	0.000554	0.306316	RPA2;RAD52;RAD50
		GO:0070050	neuron cellular homeostasis	0.001775	0.87286	CACNB4;FGGY;TYRO3
		GO:0050913	sensory perception of bitter taste	0.002131	0.943112	RTP2;RTP1;REEP2
	CC	GO:0000139	Golgi membrane	0.009435	1	ST6GAL1;ECE2;RNF13;YKT6;SCAMP4;SAR1B;SLC35A4;SLC35A1;ADAM10;B3GNT2
		GO:0031462	Cul2-RING ubiquitin ligase complex	0.014202	1	GLMN;COMMD1
		GO:0035861	site of double-strand break	0.015341	1	RPA2;RAD50;PAXX
		GO:0032432	actin filament bundle	0.017899	1	PLS1;PDLIM4;DAAM1
		GO:0000159	protein phosphatase type 2A complex	0.019189	1	PPP2CA;PPP2R2B
		GO:0043235	receptor complex	0.020635	1	ALCAM;ACVR1;EPHA2;MET;GFRA3;CD14;TYRO3
		GO:1990234	transferase complex	0.020643	1	POLR2H;YEATS2;WDR4;ACVR1;RPAP2;GLMN;ERC1;KLHL3;UBE2D2;NAA35;MGA;COMMD1;FBXW5;CDC16
		GO:0035327	transcriptionally active chromatin	0.021919	1	KMT2E;AFF4
		GO:0001891	phagocytic cup	0.024799	1	CDC42SE2;RACK1
		GO:0097431	mitotic spindle pole	0.024799	1	IK;MAPKBP1
	KEGG	bta04390	Hippo signaling pathway	0.000339	0.105327	DVL3;WNT2;APC2;TCF7;PPP2CA;CTNNA1;FGF1;PPP2R2B
		bta05226	Gastric cancer	0.001894	0.198712	DVL3;WNT2;MET;APC2;TCF7;CTNNA1;FGF1
		bta04010	MAPK signaling pathway	0.001917	0.198712	MAP3K13;RASA2;CACNB4;MAP3K6;EPHA2;EFNA3;MET;CD14;FGF1;TRAF2
		bta05217	Basal cell carcinoma	0.005918	0.432319	DVL3;WNT2;APC2;TCF7
		bta04310	Wnt signaling pathway	0.00695	0.432319	DVL3;WNT2;CAMK2B;APC2;TCF7;DAAM1
		bta04141	Protein processing in endoplasmic reticulum	0.011923	0.524421	UGGT1;SAR1B;SIL1;UBE2D2;EIF2AK4;TRAF2
		bta03440	Homologous recombination	0.012382	0.524421	RPA2;RAD52;RAD50
		bta04110	Cell cycle	0.013719	0.524421	ATR;DBF4;CDC25C;ORC3;CDC16
		bta05225	Hepatocellular carcinoma	0.015176	0.524421	DVL3;ARID1A;WNT2;MET;APC2;TCF7
		bta04261	Adrenergic signaling in cardiomyocytes	0.024657	0.723092	CACNB4;SLC9A1;CAMK2B;PPP2CA;PPP2R2B
	MF	GO:0004175	endopeptidase activity	0.000692	0.553499	SENP7;PSMD2;ECE2;PARL;CTSK;USP24;ATG4B;GZMM;ADAM10;PSMA3
		GO:0019199	transmembrane receptor protein kinase activity	0.001489	0.59565	ACVR1;EPHA2;MET;TYRO3
		GO:0070011	peptidase activity, acting on L-amino acid peptides	0.004611	0.786181	SENP7;PSMD2;ECE2;PARL;CTSK;USP24;ATG4B;GZMM;MINDY2;ADAM10;PSMA3
		GO:0004714	transmembrane receptor protein tyrosine kinase activity	0.004881	0.786181	EPHA2;MET;TYRO3
		GO:0008233	peptidase activity	0.005691	0.786181	SENP7;PSMD2;ECE2;PARL;CTSK;USP24;ATG4B;GZMM;MINDY2;ADAM10;PSMA3
		GO:0019902	phosphatase binding	0.005896	0.786181	RPA2;CHCHD3;PDLIM4;RACK1;SH3RF2
		GO:0004197	cysteine-type endopeptidase activity	0.008435	0.82476	SENP7;CTSK;USP24;ATG4B
		GO:0005338	nucleotide-sugar transmembrane transporter activity	0.009543	0.82476	SLC35A4;SLC35A1
		GO:0016423	tRNA (guanine) methyltransferase activity	0.009543	0.82476	TRMT10C;WDR4
		GO:0019903	protein phosphatase binding	0.010861	0.82476	RPA2;PDLIM4;RACK1;SH3RF2
